# Supplementary material for: ﻿Study on species diversity of Akanthomyces (Cordycipitaceae, Hypocreales) in the Jinyun Mountains, Chongqing, China
Source: MycoKeys. 2023 Jul 28;98:299–315. doi: 10.3897/mycokeys.98.106415 (PMC10403762; doi:10.3897/mycokeys.98.106415)
Supplement: XML Treatment for Akanthomyces beibeiensis [file mycokeys.98.106415-treatment2.xml]

<!DOCTYPE tp:taxon-treatment
  PUBLIC "-//TaxonX//DTD Taxonomic Treatment Publishing DTD v0 20100105//EN" "tax-treatment-NSO.dtd">
<tp:taxon-treatment xmlns:tp="http://www.plazi.org/taxpub"><tp:treatment-meta><kwd-group><label>Taxon classification</label><kwd>
                <named-content content-type="kingdom">Fungi</named-content>
              </kwd><kwd>
                <named-content content-type="order">Hypocreales</named-content>
              </kwd><kwd>
                <named-content content-type="family">Cordycipitaceae</named-content>
              </kwd></kwd-group><mixed-citation publication-type="journal"><person-group><name><surname>Chen</surname><given-names>Wan-Hao</given-names></name><name><surname>Liang</surname><given-names>Jian-Dong</given-names></name><name><surname>Ren</surname><given-names>Xiu-Xiu</given-names></name><name><surname>Zhao</surname><given-names>Jie-Hong</given-names></name><name><surname>Han</surname><given-names>Yan-Feng</given-names></name></person-group><article-title>﻿Study on species diversity of <italic><tp:taxon-name><tp:taxon-name-part taxon-name-part-type="genus" reg="Akanthomyces">Akanthomyces</tp:taxon-name-part></tp:taxon-name></italic> (<tp:taxon-name><tp:taxon-name-part taxon-name-part-type="family">Cordycipitaceae</tp:taxon-name-part></tp:taxon-name>, <tp:taxon-name><tp:taxon-name-part taxon-name-part-type="order">Hypocreales</tp:taxon-name-part></tp:taxon-name>) in the Jinyun Mountains, Chongqing, China</article-title><source>MycoKeys</source><day>28</day><month>07</month><year>2023</year><volume>98</volume><fpage>299</fpage><lpage>315</lpage><pub-id pub-id-type="doi">10.3897/mycokeys.98.106415</pub-id></mixed-citation></tp:treatment-meta><tp:nomenclature><label>﻿</label><tp:taxon-name>
              <object-id xmlns:xlink="http://www.w3.org/1999/xlink" content-type="arpha" xlink:type="simple">5C544799-C9EC-5E4C-AF0E-CBA47AA982FF</object-id>
              <tp:taxon-name-part taxon-name-part-type="genus" reg="Akanthomyces">Akanthomyces</tp:taxon-name-part>
              <tp:taxon-name-part taxon-name-part-type="species" reg="beibeiensis">beibeiensis</tp:taxon-name-part>
              <object-id xmlns:xlink="http://www.w3.org/1999/xlink" content-type="mycobank" xlink:type="simple">847340</object-id>
            </tp:taxon-name><tp:taxon-authority>W.H. Chen, Y.F. Han &amp; J.D. Liang</tp:taxon-authority><tp:taxon-status xmlns:xlink="http://www.w3.org/1999/xlink" xlink:type="simple">sp. nov.</tp:taxon-status><xref ref-type="fig" rid="F4">Fig. 4</xref></tp:nomenclature><tp:treatment-sec sec-type="material" id="SECID0EBKBI"><title>Type.</title><p>China, Chongqing, Beibei District, Jinyun Mountain (<named-content xmlns:xlink="http://www.w3.org/1999/xlink" content-type="dwc:verbatimCoordinates" xlink:type="simple"><named-content content-type="geo-json" specific-use="{&#34;type&#34;:&#34;Point&#34;,&#34;coordinates&#34;:[106.388354,29.839486]}" id="NCID0EKKBI" xlink:type="simple">29°50'22.14959"N, 106°23'18.0744"E</named-content></named-content>). On a dead spider (<tp:taxon-name><tp:taxon-name-part taxon-name-part-type="order">Araneae</tp:taxon-name-part></tp:taxon-name>), 1 May 2021, Wanhao Chen, <named-content xmlns:xlink="http://www.w3.org/1999/xlink" content-type="dwc:institutional_code" xlink:title="Herbarium of Guizhou Agricultural College" xlink:href="http://grbio.org/institution/guizhou-agricultural-college" xlink:type="simple">GZAC</named-content> CQ0592 (holotype), ex-type living cultures, CQ05921.</p></tp:treatment-sec><tp:treatment-sec sec-type="description" id="SECID0E3KBI"><title>Description.</title><p>Spider host completely covered by white mycelium. Colonies on <abbrev xmlns:xlink="http://www.w3.org/1999/xlink" xlink:title="potato dextrose agar" id="ABBRID0ECLBI" xlink:type="simple">PDA</abbrev>, attaining a diameter of 34–37 mm after 14 days at 25 °C, white, consisting of a basal felt, floccose hyphal overgrowth; reverse yellowish. Hyphae septate, hyaline, smooth-walled, 1.4–1.9 μm wide. Conidiophores mononematous, hyaline, smooth-walled, with single phialide or whorls of 2–6 phialides or verticillium-like from hyphae directly, 14.2–19.4 × 1.0–2.1 μm. Phialides consisting of a cylindrical, somewhat inflated base, 7.0–9.2 × 2.1–2.5 μm, tapering to a thin neck. Conidia hyaline, smooth-walled, fusiform to ellipsoidal, 2.0–3.3 × 2.0–2.6 μm, forming divergent and basipetal chains. Sexual state not observed.</p><fig id="F4" position="float" orientation="portrait"><object-id xmlns:xlink="http://www.w3.org/1999/xlink" content-type="doi" xlink:type="simple">10.3897/mycokeys.98.106415.figure4</object-id><object-id xmlns:xlink="http://www.w3.org/1999/xlink" content-type="arpha" xlink:type="simple">282E6560-B157-5A69-B360-22997474612D</object-id><label>Figure 4.</label><caption><p><italic><tp:taxon-name><tp:taxon-name-part taxon-name-part-type="genus" reg="Akanthomyces">Akanthomyces</tp:taxon-name-part><tp:taxon-name-part taxon-name-part-type="species" reg="beibeiensis">beibeiensis</tp:taxon-name-part></tp:taxon-name></italic><bold>A</bold> infected spider (<tp:taxon-name><tp:taxon-name-part taxon-name-part-type="order">Araneae</tp:taxon-name-part></tp:taxon-name>) <bold>B, C</bold><abbrev xmlns:xlink="http://www.w3.org/1999/xlink" xlink:title="potato dextrose agar" id="ABBRID0ECMBI" xlink:type="simple">PDA</abbrev> culture plate showing top (<bold>B</bold>) and reverse (<bold>C</bold>) sides of the colony <bold>D–J</bold> phialides and conidia. Scale bars: 10 mm (<bold>B, C</bold>); 10 μm (<bold>D–J</bold>).</p></caption><graphic xmlns:xlink="http://www.w3.org/1999/xlink" xlink:href="mycokeys-98-299-g004.jpg" position="float" orientation="portrait" xlink:type="simple" id="oo_885379.jpg"><uri content-type="original_file" xlink:type="simple">https://binary.pensoft.net/fig/885379</uri></graphic></fig></tp:treatment-sec><tp:treatment-sec sec-type="etymology" id="SECID0EVMBI"><title>Etymology.</title><p>Referring to its location in Beibei District.</p></tp:treatment-sec><tp:treatment-sec sec-type="Additional strain examined" id="SECID0E1MBI"><title>Additional strain examined.</title><p>China, Chongqing, Beibei District, Jinyun Mountain (<named-content xmlns:xlink="http://www.w3.org/1999/xlink" content-type="dwc:verbatimCoordinates" xlink:type="simple"><named-content content-type="geo-json" specific-use="{&#34;type&#34;:&#34;Point&#34;,&#34;coordinates&#34;:[106.388354,29.839486]}" id="NCID0EDNBI" xlink:type="simple">29°50'22.14959"N, 106°23'18.0744"E</named-content></named-content>). On a dead spider (<tp:taxon-name><tp:taxon-name-part taxon-name-part-type="order">Araneae</tp:taxon-name-part></tp:taxon-name>), 1 May 2021, Wanhao Chen, CQ05692.</p></tp:treatment-sec><tp:treatment-sec sec-type="remarks" id="SECID0ENNBI"><title>Remarks.</title><p><italic><tp:taxon-name><tp:taxon-name-part taxon-name-part-type="genus" reg="Akanthomyces">Akanthomyces</tp:taxon-name-part><tp:taxon-name-part taxon-name-part-type="species" reg="beibeiensis">beibeiensis</tp:taxon-name-part></tp:taxon-name></italic> was easily identified as <italic><tp:taxon-name><tp:taxon-name-part taxon-name-part-type="genus" reg="Akanthomyces">Akanthomyces</tp:taxon-name-part></tp:taxon-name></italic> according to the blast result in NCBI and the phylogenetic analysis of combined datasets (<abbrev xmlns:xlink="http://www.w3.org/1999/xlink" xlink:title="internal transcribed spacer" id="ABBRID0EFOBI" xlink:type="simple">ITS</abbrev>, <abbrev xmlns:xlink="http://www.w3.org/1999/xlink" xlink:title="large subunit ribosomal" id="ABBRID0EJOBI" xlink:type="simple">LSU</abbrev>, RPB2, <abbrev xmlns:xlink="http://www.w3.org/1999/xlink" xlink:title="translation elongation factor 1 alpha" id="ABBRID0ENOBI" xlink:type="simple">TEF</abbrev>) (Fig. <xref ref-type="fig" rid="F1">1</xref>) and it has a close relationship with another new species, <italic><tp:taxon-name><tp:taxon-name-part taxon-name-part-type="genus" reg="Akanthomyces">A.</tp:taxon-name-part><tp:taxon-name-part taxon-name-part-type="species" reg="bashanensis">bashanensis</tp:taxon-name-part></tp:taxon-name></italic>. <italic><tp:taxon-name><tp:taxon-name-part taxon-name-part-type="genus" reg="Akanthomyces">A.</tp:taxon-name-part><tp:taxon-name-part taxon-name-part-type="species" reg="beibeiensis">beibeiensis</tp:taxon-name-part></tp:taxon-name></italic> is easily distinguished from <italic><tp:taxon-name><tp:taxon-name-part taxon-name-part-type="genus" reg="Akanthomyces">A.</tp:taxon-name-part><tp:taxon-name-part taxon-name-part-type="species" reg="bashanensis">bashanensis</tp:taxon-name-part></tp:taxon-name></italic> by its shorter phialide and larger conidia. The pairwise dissimilarities of <abbrev xmlns:xlink="http://www.w3.org/1999/xlink" xlink:title="internal transcribed spacer" id="ABBRID0EWPBI" xlink:type="simple">ITS</abbrev>, <abbrev xmlns:xlink="http://www.w3.org/1999/xlink" xlink:title="large subunit ribosomal" id="ABBRID0E1PBI" xlink:type="simple">LSU</abbrev>, RPB2 and <abbrev xmlns:xlink="http://www.w3.org/1999/xlink" xlink:title="translation elongation factor 1 alpha" id="ABBRID0E5PBI" xlink:type="simple">TEF</abbrev> sequences show 4 bp differences within 569 bp (0.7%), 8 bp differences within 881 bp (0.9%), 20 bp differences within 1070 bp (1.86%) and 2 bp differences within 973 bp (0.2%) between <italic><tp:taxon-name><tp:taxon-name-part taxon-name-part-type="genus" reg="Akanthomyces">A.</tp:taxon-name-part><tp:taxon-name-part taxon-name-part-type="species" reg="beibeiensis">beibeiensis</tp:taxon-name-part></tp:taxon-name></italic> and <italic><tp:taxon-name><tp:taxon-name-part taxon-name-part-type="genus" reg="Akanthomyces">A.</tp:taxon-name-part><tp:taxon-name-part taxon-name-part-type="species" reg="tiankengensis">tiankengensis</tp:taxon-name-part></tp:taxon-name></italic>, respectively. Furthermore, <italic><tp:taxon-name><tp:taxon-name-part taxon-name-part-type="genus" reg="Akanthomyces">A.</tp:taxon-name-part><tp:taxon-name-part taxon-name-part-type="species" reg="aranearum">aranearum</tp:taxon-name-part></tp:taxon-name></italic> and <italic><tp:taxon-name><tp:taxon-name-part taxon-name-part-type="genus" reg="Akanthomyces">A.</tp:taxon-name-part><tp:taxon-name-part taxon-name-part-type="species" reg="ryukyuensis">ryukyuensis</tp:taxon-name-part></tp:taxon-name></italic> were both absent from the available sequences in NCBI and had spider hosts. Comparing with the typical characteristics (Table <xref ref-type="table" rid="T2">2</xref>), <italic><tp:taxon-name><tp:taxon-name-part taxon-name-part-type="genus" reg="Akanthomyces">A.</tp:taxon-name-part><tp:taxon-name-part taxon-name-part-type="species" reg="beibeiensis">beibeiensis</tp:taxon-name-part></tp:taxon-name></italic> was easily distinguished from <italic><tp:taxon-name><tp:taxon-name-part taxon-name-part-type="genus" reg="Akanthomyces">A.</tp:taxon-name-part><tp:taxon-name-part taxon-name-part-type="species" reg="aranearum">aranearum</tp:taxon-name-part></tp:taxon-name></italic> by its cylindrical phialide, smaller fusiform to ellipsoidal conidia and absence of synnemata, and distinguished from <italic><tp:taxon-name><tp:taxon-name-part taxon-name-part-type="genus" reg="Akanthomyces">A.</tp:taxon-name-part><tp:taxon-name-part taxon-name-part-type="species" reg="ryukyuensis">ryukyuensis</tp:taxon-name-part></tp:taxon-name></italic> by absence of teleomorphs. Thus, the morphological characteristics and molecular phylogenetic results support <italic><tp:taxon-name><tp:taxon-name-part taxon-name-part-type="genus" reg="Akanthomyces">A.</tp:taxon-name-part><tp:taxon-name-part taxon-name-part-type="species" reg="beibeiensis">beibeiensis</tp:taxon-name-part></tp:taxon-name></italic> as a new species.</p></tp:treatment-sec><tp:treatment-sec><!--Section generated to contain objects referenced in tp:taxon-treatment.--><fig id="F1" position="float" orientation="portrait"><object-id xmlns:xlink="http://www.w3.org/1999/xlink" content-type="doi" xlink:type="simple">10.3897/mycokeys.98.106415.figure1</object-id><object-id xmlns:xlink="http://www.w3.org/1999/xlink" content-type="arpha" xlink:type="simple">1C345FDB-B939-5874-AF4A-85FF9BCD9EC1</object-id><label>Figure 1.</label><caption><p>Phylogenetic relationships amongst the new strains and their allies based on multigene dataset (<abbrev xmlns:xlink="http://www.w3.org/1999/xlink" xlink:title="internal transcribed spacer" id="ABBRID0ERRAI" xlink:type="simple">ITS</abbrev>, <abbrev xmlns:xlink="http://www.w3.org/1999/xlink" xlink:title="large subunit ribosomal" id="ABBRID0EVRAI" xlink:type="simple">LSU</abbrev>, RPB2 and <abbrev xmlns:xlink="http://www.w3.org/1999/xlink" xlink:title="translation elongation factor 1 alpha" id="ABBRID0EZRAI" xlink:type="simple">TEF</abbrev>). Statistical support values (≥70%/0.95) are shown at the nodes for <abbrev xmlns:xlink="http://www.w3.org/1999/xlink" xlink:title="maximum likelihood" id="ABBRID0E4RAI" xlink:type="simple">ML</abbrev> bootstrap support/<abbrev xmlns:xlink="http://www.w3.org/1999/xlink" xlink:title="Bayesian inference" id="ABBRID0EBSAI" xlink:type="simple">BI</abbrev> posterior probabilities.</p></caption><graphic xmlns:xlink="http://www.w3.org/1999/xlink" xlink:href="mycokeys-98-299-g001.jpg" position="float" orientation="portrait" xlink:type="simple" id="oo_885376.jpg"><uri content-type="original_file" xlink:type="simple">https://binary.pensoft.net/fig/885376</uri></graphic></fig><table-wrap id="T2" position="float" orientation="portrait"><label>Table 2.</label><caption><p>Morphological comparison of two new species with other related <italic><tp:taxon-name><tp:taxon-name-part taxon-name-part-type="genus" reg="Akanthomyces">Akanthomyces</tp:taxon-name-part></tp:taxon-name></italic> species.</p></caption><table id="TID0EGKDI" rules="all"><tbody><tr><th rowspan="1" colspan="1">Species</th><th rowspan="1" colspan="1">Synnemata (mm)/ Perithecia (μm)</th><th rowspan="1" colspan="1">Conidiophores (μm)</th><th rowspan="1" colspan="1">Phialides (μm)/ Asci (μm)</th><th rowspan="1" colspan="1">Conidia (μm)/ Part-spores (μm)</th><th rowspan="1" colspan="1">Reference</th></tr><tr><td rowspan="1" colspan="1">
                      <italic>
                        <tp:taxon-name><tp:taxon-name-part taxon-name-part-type="genus" reg="Akanthomyces">Akanthomyces</tp:taxon-name-part><tp:taxon-name-part taxon-name-part-type="species" reg="aranearum">aranearum</tp:taxon-name-part></tp:taxon-name>
                      </italic>
                    </td><td rowspan="1" colspan="1">Cylindrical to clavate, 0.8–10 × 0.1–0.2, brown</td><td rowspan="1" colspan="1"/><td rowspan="1" colspan="1">Obovoid or ellipsoid 6–12 × 4–8</td><td rowspan="1" colspan="1">Narrowly obclavate, 8–14 × 1.5–3</td><td rowspan="1" colspan="1">
                      <xref ref-type="bibr" rid="B39">Mains (1950)</xref>
                    </td></tr><tr><td rowspan="1" colspan="1">
                      <italic>
                        <tp:taxon-name><tp:taxon-name-part taxon-name-part-type="genus" reg="Akanthomyces">Akanthomyces</tp:taxon-name-part><tp:taxon-name-part taxon-name-part-type="species" reg="bashanensis">bashanensis</tp:taxon-name-part></tp:taxon-name>
                      </italic>
                    </td><td rowspan="1" colspan="1">Synnemata not observed</td><td rowspan="1" colspan="1">Mononematous, 12.1–20.5 × 1.5–2.1.</td><td rowspan="1" colspan="1">cylindrical, somewhat inflated base, 11.8–12.9 × 1.3–1.6</td><td rowspan="1" colspan="1">fusiform to ellipsoidal, 1.7–2.6 × 1.6–1.8</td><td rowspan="1" colspan="1">This study</td></tr><tr><td rowspan="1" colspan="1">
                      <italic>
                        <tp:taxon-name><tp:taxon-name-part taxon-name-part-type="genus" reg="Akanthomyces">Akanthomyces</tp:taxon-name-part><tp:taxon-name-part taxon-name-part-type="species" reg="beibeiensis">beibeiensis</tp:taxon-name-part></tp:taxon-name>
                      </italic>
                    </td><td rowspan="1" colspan="1">Synnemata not observed</td><td rowspan="1" colspan="1">Mononematous, 14.2–19.4 × 1.0–2.1</td><td rowspan="1" colspan="1">cylindrical, somewhat inflated base, 7.0–9.2 × 2.1–2.5</td><td rowspan="1" colspan="1">fusiform to ellipsoidal, 2.0–3.3 × 2.0–2.6</td><td rowspan="1" colspan="1">This study</td></tr><tr><td rowspan="1" colspan="1">
                      <italic>
                        <tp:taxon-name><tp:taxon-name-part taxon-name-part-type="genus" reg="Akanthomyces">Akanthomyces</tp:taxon-name-part><tp:taxon-name-part taxon-name-part-type="species" reg="ryukyuensis">ryukyuensis</tp:taxon-name-part></tp:taxon-name>
                      </italic>
                    </td><td rowspan="1" colspan="1">Synnemata not observed/ Pyriformia, 570–630 × 170–250</td><td rowspan="1" colspan="1">Conidiophores not observed</td><td rowspan="1" colspan="1">Phialides not observed/5 wide, cap 3 wide</td><td rowspan="1" colspan="1">Conidia not observed/ 1 × 1–4</td><td rowspan="1" colspan="1">
                      <xref ref-type="bibr" rid="B30">Kobayasi and Shimizu (1982)</xref>
                    </td></tr><tr><td rowspan="1" colspan="1">
                      <italic>
                        <tp:taxon-name><tp:taxon-name-part taxon-name-part-type="genus" reg="Akanthomyces">Akanthomyces</tp:taxon-name-part><tp:taxon-name-part taxon-name-part-type="species" reg="tiankengensis">tiankengensis</tp:taxon-name-part></tp:taxon-name>
                      </italic>
                    </td><td rowspan="1" colspan="1">Synnemata not observed</td><td rowspan="1" colspan="1">Erect, usually arising from the aerial hyphae</td><td rowspan="1" colspan="1">13.9–17.1 × 1.1–1.6 with a cylindrical basal portion</td><td rowspan="1" colspan="1">Fusiform, 2.3–3.0 × 1.5–2.3</td><td rowspan="1" colspan="1">
                      <xref ref-type="bibr" rid="B14">Chen et al. (2022a)</xref>
                    </td></tr></tbody></table></table-wrap></tp:treatment-sec><ref-list><ref id="B39"><mixed-citation xmlns:xlink="http://www.w3.org/1999/xlink" xlink:type="simple"><person-group><name name-style="western"><surname>Mains</surname><given-names>EB</given-names></name></person-group> (<year>1950</year>) <article-title>Entomogenous species of <italic><tp:taxon-name><tp:taxon-name-part taxon-name-part-type="genus">Akanthomyces</tp:taxon-name-part></tp:taxon-name></italic>, <italic><tp:taxon-name><tp:taxon-name-part taxon-name-part-type="genus">Hymenostilbe</tp:taxon-name-part></tp:taxon-name></italic> and <italic><tp:taxon-name><tp:taxon-name-part taxon-name-part-type="genus">Insecticola</tp:taxon-name-part></tp:taxon-name></italic> in North America.</article-title><source>Mycologia</source><volume>42</volume>(<issue>4</issue>): <fpage>566</fpage>–<lpage>589</lpage>. <ext-link xlink:href="10.1080/00275514.1950.12017861" ext-link-type="doi" xlink:type="simple">https://doi.org/10.1080/00275514.1950.12017861</ext-link></mixed-citation></ref><ref id="B30"><mixed-citation xmlns:xlink="http://www.w3.org/1999/xlink" xlink:type="simple"><person-group><name name-style="western"><surname>Kobayasi</surname><given-names>Y</given-names></name><name name-style="western"><surname>Shimizu</surname><given-names>D</given-names></name></person-group> (<year>1982</year>) <article-title>Monograph of the genus <italic><tp:taxon-name><tp:taxon-name-part taxon-name-part-type="genus">Torrubiella</tp:taxon-name-part></tp:taxon-name></italic>.</article-title><source>Bulletin of the National Science Museum, Tokyo, Series B</source><volume>8</volume>: <fpage>43</fpage>–<lpage>78</lpage>.</mixed-citation></ref><ref id="B14"><mixed-citation xmlns:xlink="http://www.w3.org/1999/xlink" xlink:type="simple"><person-group><name name-style="western"><surname>Chen</surname><given-names>WH</given-names></name><name name-style="western"><surname>Liang</surname><given-names>JD</given-names></name><name name-style="western"><surname>Ren</surname><given-names>XX</given-names></name><name name-style="western"><surname>Zhao</surname><given-names>JH</given-names></name><name name-style="western"><surname>Han</surname><given-names>YF</given-names></name><name name-style="western"><surname>Liang</surname><given-names>ZQ</given-names></name></person-group> (<year>2022a</year>) Species diversity of <italic><tp:taxon-name><tp:taxon-name-part taxon-name-part-type="genus">Cordyceps</tp:taxon-name-part></tp:taxon-name></italic>-like fungi in the Tiankeng karst region of China. Microbiology Spectrum 10(5): e01975-22. <ext-link xlink:href="10.1128/spectrum.01975-22" ext-link-type="doi" xlink:type="simple">https://doi.org/10.1128/spectrum.01975-22</ext-link></mixed-citation></ref></ref-list></tp:taxon-treatment>
